# Supplementary material for: Ketone Bodies Are Potential Prognostic Biomarkers in Relapsed/Refractory Diffuse Large B-Cell Lymphoma: Results from the R2-GDP-GOTEL Trial
Source: Cancers (Basel). 2025 Feb 5;17(3):532. doi: 10.3390/cancers17030532 (PMC11817199; doi:10.3390/cancers17030532)
Supplement: Supplementary file 1 [file cancers-17-00532-s001.zip]

Archive with 1 entries (1 files):
- cancers-3379311-supplementary.pdf
